# Supplementary material for: Molecular Imaging of Oxygenation Changes during Immunotherapy in Combination with Paclitaxel in Triple Negative Breast Cancer
Source: Biomedicines. 2023 Jan 4;11(1):125. doi: 10.3390/biomedicines11010125 (PMC9856084; doi:10.3390/biomedicines11010125)
Supplement: Supplementary file 1 [file biomedicines-11-00125-s001.zip]

Archive with 1 entries (1 files):
- biomedicines-2073176-supplementary.pdf
